# Supplementary material for: Characterization of the MG828507 lncRNA Located Upstream of the FLT1 Gene as an Etiology for Pre-Eclampsia
Source: J Clin Med. 2022 Aug 7;11(15):4603. doi: 10.3390/jcm11154603 (PMC9369602; doi:10.3390/jcm11154603)
Supplement: Supplementary file 1 [file jcm-11-04603-s001.zip]

Archive with 1 entries (1 files):
- jcm-1731250-supplementary.pdf
